# Supplementary material for: Trends in Oxidative Balance Score and Prevalence of Metabolic Dysfunction-Associated Steatotic Liver Disease in the United States: National Health and Nutrition Examination Survey 2001 to 2018
Source: Nutrients. 2023 Nov 27;15(23):4931. doi: 10.3390/nu15234931 (PMC10708172; doi:10.3390/nu15234931)
Supplement: Supplementary file 1 [file nutrients-15-04931-s001.zip]

Archive with 1 entries (1 files):
- nutrients-2668297-supplementary.pdf
